# Supplementary material for: Mass animal sacrifice at casas del Turuñuelo (Guareña, Spain): A unique Tartessian (Iron Age) site in the southwest of the Iberian Peninsula
Source: PLoS One. 2023 Nov 22;18(11):e0293654. doi: 10.1371/journal.pone.0293654 (PMC10664939; doi:10.1371/journal.pone.0293654)
Supplement: S1 Table — A) Anatomical representation and B) Withers height stimations. (XLSX) [file pone.0293654.s011.xlsx]

## Sheet: A) Anatomical representation
	PHASE 1																							PHASE 2												PHASE 3
	EQ1	EQ2	EQ3	EQ4	EQ5	EQ6	EQ7	EQ8	EQ9	EQ16	EQ20	EQ21	EQ24-25	EQ32	EQ35	EQ36	EQ38	EQ45	BO28	BO30	BO55	SUS57	SUS58	EQ10	EQ11	EQ12	EQ13	EQ17	EQ18	EQ19	EQ22/33	EQ23	EQ26-28	EQ27-31	EQ61	EQ14	EQ15	BO29	BO56	BO62	SUS41	SUS59
Skull	1	1	1	1	1	1	1	1	1	1	1	1	1	1	1	1	1	1	1	1	1	1	1	1	1	1	1	1	1	1	1	1	1	1	1	1	1	1	1	1	1	1
hyoid	2		2	2			2			2	2	2			2	2			2	2		2		2	2	2	2		2	2	2	2			2	2	2					2
mandibles	2	2	2	2	2	2	2	2	2	2	2	2	2	2	2	2	2	2	2	2	2	2	2	2	2	2	2	2	2	2	2	2	2	2	2	2	1	2	2	1	2	2
ribs	36	36	36	36	36	34	36	36	36	36	36	36	11	10	36	36	36	36	26	26	10	28	28	36	36	36	36	36	36	36	36	36	36	36	36	2		21	12	3	7	6
costal ribs	36	26	36	36	36	30	36	36	36	36	36	36	11	10	36	36	36	36	26	26	10	28	28	36	36	36	36	36	36	36	36	36	36	36	36							3
sternun (1 adults)	1		1	1			1	1	1	1	1	1			1	1		1	1	1		1		1				1			1		1	1	1				1
cervical vertebrae	7	7	7	7	7	7	7	7	7	7	7	7			7	7	7	7	7	7		7	7	7	7	7	7	7	7	7	7	7	7	7	7			7	5	7	2	3
thoracic vertebrae	18	18	18	18	18	18	18	18	18	18	13	18	4	6	18	18	18	18	13	13	6	14	14	18	18	18	18	18	18	18	18	18	18	18	18			10	12		6	3
lumbar vertebrae	6	6	4	4	5		6	6	6	6		6	3		5	6	6	2	6	6		6		6	5	6	6	6	6	6	4	6	6	5	6			2	4	1
sacrum	1	1	1	1	1	1	1	1	1	1		1			1	1	1	1	1	1	1	1		1	1	1	1	1		1	1	1	1	1	1		1	1	1
caudal vertebrae					5	1		4	3	2	3	6			1	1		2	2									7							1	4		6	2
scapula	2	2	1	2	2	2	2	2	2	2	2	2	1	1	2	2	2	2	2	1		2	2	2	2	2	2	2	2	2	2	2	1	2	2	2		1	2			2
humerus	2	2	2	2	2	2	2	2	2	2	2	2	2	2	2	2	2	2	2	2	2	2	2	2	2	2	2	2	2	2	2	2	2	2	2	2	1	2	2	1	1	2
ulna	2	2	2	2	2	2	2	1	2	1	2	2	1		2	2	2	2	2	2	1	2	2	2	2	2	2	2	2	2	2	2	2		2		1	1	2		1	2
radius	2	2	2	2	2	2	2	1	2	2	2	2	2		2	2	2	2	2	2	1	2	2	2	2	2	2	2	2	2	2	2	1	1	2			2	2	1	1	2
metacarpal	2	2	2	1	2	2	2	2	2	2	2	2			2	2	2	1	1	1	2	4		2	2	2	2	2	2	2	2	2	2	1	2			1	2		4	4
mc II/IV	4	4	4	2	4	4	4	4	4	4	4	4			4	4	4	2						4	4	4	4	4	4	4	4		4	2	4
hipbones	2	2	1		2	2	2	2	2	2	1	2	2		2	2	2		2	1	1	2		2	2	2		2	2	2	2	2	2		2	2	1	2	2			1
femur	2	2	2	1	2	2	2	1	2	2	2	2	2	1	2	1	2	1	2	2	2	2		2	2	2		2	2	2	2	2	2	2	2	1	1	2	2			2
patella	1		1	1	2	2	2	1	2	2	1	2			2	1	2	1	1	2	1	2		1		1		1		1	2	2	1	1	2	1	1		1
tibia	2	2	2	1	2	2	2	2	2	2	2	2	2		2	1	2	1	2	2		2		2	2	2	2	2	2	2	2	2	2	2	2			1	2	1		2
fibula																																										2
carpus-tarsus and sesamoids	26	20	28	16	34	34	34	34	34	34	34	34			34	27	24	14	28	33	10	13	2	34	28	18	25	31	28	32	23	26	24	17	28	3	2	10	15	5		15
talus	2	2	2	1	2	2	2	2	2	2	2	2			2	1	2	1	2	2	1	1	1	2	1	2	2	2	2	2	2	2	2	2	2	1	1	2	2	2		2
calcaneus	2	2	2	1	2	2	2	2	2	2	2	2			2	1	2	1	2	2		1	1	2	1	2	2	2	2	2	2	2	2	2	2	1	1	2	2	2		2
metatarsal	1	2	2	1	2	2	2	2	2	2	2	2			2	1	2	1	2	2		4	4	2	2	2	2	2	2	2	2	2	2	2	2	2	1	2	2	1		4
mt II/IV	2	4	4	2	4	2	4	2	4	4	4	4			4	2	4	2						4	4	4	4	4	4	4	4	4	4	4	4
Phalanx 1	4	4	4	3	4	4	4	4	4	4	4	4			4	3	4	2	6	8	4	8	4	4	4	4	4	4	4	4	4	4	4	4	4	1		4	3	3	4	8
Phalanx 2	4	4	4	3	4	4	4	4	4	4	4	4		1	4	3	4	2	6	8	4	8	4	4	4	4	4	4	4	4	4	4	4	4	4	1	1	3	2	2	4	8
Phalanx 3	4	4	4	3	4	4	4	4	4	4	4	4		1	4	3	4	2	6	8	1	8	4	4	3	4	4	4	4	4	4	4	4	4	4	2	1	1	2	2	4	8
Total	176	159	177	152	189	170	188	184	189	189	177	194	44	35	188	171	175	145	155	163	60	153	108	187	175	170	172	189	178	184	175	175	173	159	183	30	17	86	85	33	37	86
Bones Complete and Partial skeletons (Phases 1-2-3)	6035
*small bone fragments (vertebral processes and ribs fragments) after sieving sediments from under the skeletons	287
Isolated bones (Phase 1)	400
Phase 0	48
Total	6770

## Sheet: B) Withers Height
Values of withers height estimations (expressed in mm) were calculated whith the coefficients of May [67] for Equidae, those of Fock [73] and Matolsci [74] for Bos p. taurus, Teichert [76] for Sus s. domesticus and Harcourt [78] for Canis l. familiaris.
Estimations by indices in concordance with the sex of an individual
Bone Length (mm) were taken in box
	Species	Anatomical Element	Bone Length (mm)	Sex	Withers Height (mm)
					after Harcourt (1974)	after Matolcsi (1970)	after Fock (1966)	after Teichert (1969)	after May (1985)
CA34	Canis l. familiaris	humerus (right)	171.1	?	560.3
BO28	Bos p. taurus	metacarpus (left)	198	F		1193.94	1188
BO29	Bos p. taurus	radius (left)	286	M		1258.4
BO30	Bos p. taurus	metacarpus (left)	190	M		1202.7	1187.5
BO55	Bos p. taurus	metacarpus (left)	198	M		125.334	1237.5
SUS57	Sus s. domesticus	femur (right)	199	F				726.35
SUS58	Sus s. domesticus	humerus (right)	169	F				684.45
SUS41	Sus s. domesticus	metacarpus 3 (left)	74	F				792.2
SUS59	Sus s. domesticus	femur (right)	190	F				693.5
EQ1	Equus sp.	metacarpus (left)	219	M					1336.34
EQ2	Equus sp.	metacarpus (left)	220	M					1342.44
EQ3	Equus sp.	metacarpus (left)	221	M					1348.54
EQ5	Equus sp.	metacarpus (left)	220	M					1342.44
EQ6	Equus sp.	metacarpus (left)	216	M					1318.03
EQ7	E f. caballus	metacarpus (left)	222	M					1354.64
EQ8	Equus sp.	metacarpus (left)	212	M					1293.62
EQ9	E f. caballus	metacarpus (left)	224	M					1366.85
EQ10	E f. caballus	metacarpus (left)	206	M					1257.01
EQ11	Equus sp.	metacarpus (left)	209	M					1275.32
EQ12	Equus sp.	metacarpus (left)	215	M					1311.93
EQ13	E f. caballus	metacarpus (left)	226	M					1379.05
EQ16	Equus sp.	metacarpus (left)	225	M					1372.95
EQ17	E f. caballus	metacarpus (left)	226	M					1379.05
EQ18	Equus sp.	metacarpus (left)	224	M					1366.85
EQ19	Equus sp.	metacarpus (left)	224	M					1366.85
EQ20	E.a. asinus	metacarpus (left)	179	F					1092.26
EQ21	E f. caballus	metacarpus (left)	215	M					1311.93
EQ22-33	E f. caballus	metacarpus (left)	227	M					1385.15
EQ26-28	Equus sp.	metacarpus (left)	218	M					1330.24
EQ27-31	Equus sp.	metacarpus (right)	222	M					1354.64
EQ35	Equus sp.	metacarpus (left)	216	M					1318.03
EQ36	Equus sp.	metacarpus (left)	217	M					1324.13
EQ38	Equus sp.	metacarpus (left)	222	M					1354.64
EQ45	Equus sp.	metacarpus (right)	214	M					1305.83
EQ61	Equus sp.	metacarpus (left)	219	M					1336.34
EQ101 IB	Equus sp.	metacarpus (left)	224	M					1366.85
EQ102 IB	Equus sp.	metacarpus (left)	232	M					1415.66
EQ103 IB	Equus sp.	metacarpus (left)	205	M					1250.91
EQ104 IB	Equus sp.	metacarpus (left)	219	M					1336.34
EQ105 IB	Equus sp.	metacarpus (left)	215	M					1311.93
EQ106 IB	Equus sp.	metacarpus (left)	220	M					1342.44
EQ107 IB	Equus sp.	metacarpus (left)	214	M					1305.83
EQ108 IB	Equus sp.	metacarpus (left)	216	M					1318.03
Statistics of Withers Height (mm) of Equus f. caballus and Equus sp. based on metacarpal lengths from Casas del Turuñuelo
Equus f.caballus/Equus sp.	WH
Sample size (n)	33
Median	1336.34
Mean	1335.78
Variance	1331.98
SD	36.4962
Min	1250.91
Max	1415.66
